# Supplementary material for: Two Magnetic Orderings and a Spin–Flop Transition in Mixed Valence Compound Mn3O(SeO3)3
Source: Materials (Basel). 2022 Aug 21;15(16):5773. doi: 10.3390/ma15165773 (PMC9414948; doi:10.3390/ma15165773)
Supplement: Supplementary file 1 [file materials-15-05773-s001.zip]

Archive with 1 entries (1 files):
- materials-1830401-supplementary.pdf
